# Supplementary material for: Athletic trainers’ viewpoints of patient-centered care: Preliminary findings
Source: PLoS One. 2022 Sep 14;17(9):e0274577. doi: 10.1371/journal.pone.0274577 (PMC9473394; doi:10.1371/journal.pone.0274577)
Supplement: S1 File — (CSV) [file pone.0274577.s003.csv]

What is your age?	What gender do you identify with?	What is your job setting?	How long have you been a credentialed athletic trainer?
24	Female	College/University	1
26	Male	Professional Sports	1
25	Female	Other	3yr
33	Male	Hospital	10
27	Female	Occupational Health (Industrial)	5
37	Female	Occupational Health (Industrial)	15
51	Male	College/University	29y
58	Male	Professional Sports	31
28	Female	Clinic	4.5
47	Male	Military/Law Enforcement and Government	25
30	Female	Occupational Health (Industrial)	7
32	Male	Military/Law Enforcement and Government	10y
29	Male	Hospital	9
48	Male	Military/Law Enforcement and Government	18
22	Male	Occupational Health (Industrial)	1
32	Male	Hospital	10
42	Male	Hospital	25
35	Male	Occupational Health (Industrial)	11
40	Male	Professional Sports	19
52	Male	Clinic	30
47	Female	Independent Contractor	26
35	Female	Occupational Health (Industrial)	10y
55	Female	Occupational Health (Industrial)	32
30	Female	Occupational Health (Industrial)	7
29	Female	Military/Law Enforcement and Government	7yr
42	Male	Professional Sports	21
43	Male	Amateur, Recreational and/or Youth Sports	14
29	Male	Professional Sports	7
24	Female	College/University	1
28	Male	Professional Sports	6yr
25	Male	Professional Sports	4
37	Male	College/University	15
28	Female	College/University	7+
59	Male	Military/Law Enforcement and Government	35
38	Male	College/University	14
26	Female	Independent Contractor	2
26	Female	Occupational Health (Industrial)	5
26	Female	Independent Contractor	2
43	Male	Hospital	20
40	Female	Military/Law Enforcement and Government	19
55	Male	College/University	32
26	Female	Professional Sports	4
35	Male	College/University	12
38	Female	College/University	16
50	Male	College/University	28
24	Male	Professional Sports	3
26	Male	Professional Sports	5
25	Female	College/University	4
33	Female	Occupational Health (Industrial)	12
30	Male	Professional Sports	8
38	Male	Military/Law Enforcement and Government	2
31	Female	Secondary School	8
54	Male	Military/Law Enforcement and Government	30
24	Male	College/University	1yr
55	Male	Independent Contractor	26
36	Female	Military/Law Enforcement and Government	11
62	Female	Secondary School	30
27	Male	Amateur, Recreational and/or Youth Sports	4
49	Male	Professional Sports	25y
40	Male	Military/Law Enforcement and Government	18
46	Female	Health/Fitness/Sports/Performance Enhancement Clinic/Club	20
33	Male	Clinic	11
24	Male	Professional Sports	1yr
27	Female	Hospital	5
29	Female	Amateur, Recreational and/or Youth Sports	7
32	Male	College/University	8
27	Female	Secondary School	5
29	Male	Secondary School	4
34	Male	Military/Law Enforcement and Government	12
58	Male	Independent Contractor	34
28	Female	College/University	4
28	Female	Professional Sports	5 y
45	Female	Hospital	22
45	Female	Other	20
29	Female	College/University	7
48	Female	Other	25
54	Male	Hospital	29
27	Female	Military/Law Enforcement and Government	5
49	Male	Independent Contractor	20
67	Male	Independent Contractor	40
27	Female	Clinic	3.5
40	Female	Professional Sports	18
29	Male	Professional Sports	6yr
37	Male	College/University	14y
30	Male	Military/Law Enforcement and Government	4
22	Male	Secondary School	1yr
55	Female	Occupational Health (Industrial)	31
30	Male	Professional Sports	8yr
26	Female	Professional Sports	4yr
35	Male	Professional Sports	6
47	Male	Hospital	25
47	Male	Secondary School	24
38	Male	Occupational Health (Industrial)	15
35	Male	Professional Sports	12
52	Male	Amateur, Recreational and/or Youth Sports	30
52	Male	Amateur, Recreational and/or Youth Sports	30
29	Male	Clinic	9
32	Female	Professional Sports	11
50	Male	College/University	25
55	Male	Secondary School	30
32	Male	Occupational Health (Industrial)	10
43	Male	College/University	20
30	Female	Secondary School	8
43	Female	Secondary School	16
44	Male	College/University	19
31	Female	Military/Law Enforcement and Government	10y
26	Female	Occupational Health (Industrial)	2
45	Male	College/University	20
27	Female	Occupational Health (Industrial)	2
25	Female	Clinic	4
58	Male	Professional Sports	35
38	Female	College/University	16
32	Male	Occupational Health (Industrial)	7
26	Male	Professional Sports	4
33	Male	Occupational Health (Industrial)	8yr
29	Female	College/University	7.5
50	Male	Military/Law Enforcement and Government	24
51	Male	Amateur, Recreational and/or Youth Sports	28
34	Male	Professional Sports	9
35	Female	Clinic	11
39	Male	Professional Sports	17
27	Female	Secondary School	5
36	Male	Hospital	13
31	Female	Military/Law Enforcement and Government	8.5
30	Male	Occupational Health (Industrial)	7
41	Male	Occupational Health (Industrial)	20
39	Female	Occupational Health (Industrial)	17
35	Male	Independent Contractor	5
29	Female	Military/Law Enforcement and Government	7
24	Male	Professional Sports	3yr
35	Female	Clinic	13
34	Female	Hospital	13
33	Female	Military/Law Enforcement and Government	10
59	Male	Military/Law Enforcement and Government	33
35	Female	Occupational Health (Industrial)	13
49	Male	Amateur, Recreational and/or Youth Sports	20
36	Female	Occupational Health (Industrial)	14
62	Male	College/University	40
44	Male	College/University	22y
49	Female	Military/Law Enforcement and Government	25
31	Female	Hospital	10
27	Female	Professional Sports	2
41	Male	Professional Sports	18
31	Female	College/University	10
26	Female	Other	2 y
41	Female	Military/Law Enforcement and Government	20
32	Female	Secondary School	10
29	Male	Professional Sports	5
32	Male	College/University	10Y
43	Male	Secondary School	21
25	Male	Professional Sports	4
55	Male	Hospital	23
50	Female	Occupational Health (Industrial)	31
34	Female	Clinic	12
34	Male	Occupational Health (Industrial)	10y
31	Male	Professional Sports	6
35	Male	Clinic	13
32	Male	Occupational Health (Industrial)	10
39	Female	College/University	15
25	Male	Professional Sports	4yr
52	Female	Clinic	30
36	Male	College/University	12
55	Male	Hospital	26
65	Male	Occupational Health (Industrial)	42
26	Male	Professional Sports	5
26	Female	Occupational Health (Industrial)	4
24	Female	Military/Law Enforcement and Government	3
26	Female	Professional Sports	4yr
26	Female	Occupational Health (Industrial)	3
38	Female	Secondary School	13
30	Male	Professional Sports	8
30	Female	Hospital	8
32	Female	Professional Sports	10y
26	Male	Professional Sports	4
25	Male	Professional Sports	3yr
38	Male	Health/Fitness/Sports/Performance Enhancement Clinic/Club	13y
30	Female	Clinic	6yr
24	Female	College/University	3
28	Male	Secondary School	6yr
49	Male	College/University	18
22	Male	Professional Sports	1yr
32	Female	Other	7
24	Male	Independent Contractor	2
40s	Male	Professional Sports	22
37	Female	Occupational Health (Industrial)	15
26	Female	Occupational Health (Industrial)	4
35	Male	Hospital	11
26	Female	Military/Law Enforcement and Government	5
51	Male	Secondary School	26
45	Female	Hospital	23
49	Male	College/University	25
48	Male	Military/Law Enforcement and Government	21
60	Male	Clinic	38
47	Male	Secondary School	24
54	Male	Independent Contractor	30
39	Female	Professional Sports	15
37	Female	College/University	16
65	Male	Hospital	40
52	Male	Secondary School	28
61	Male	Professional Sports	39
29	Female	Clinic	6 y
42	Female	Hospital	17
54	Male	Secondary School	30
34	Female	Other	10
26	Female	College/University	1
25	Female	Military/Law Enforcement and Government	4
37	Female	College/University	15
50	Female	College/University	28
32	Male	Military/Law Enforcement and Government	9
42	Female	College/University	14
31	Female	Clinic	9
44	Female	Hospital	8
31	Female	Other	9
28	Female	Independent Contractor	6
24	Male	Amateur, Recreational and/or Youth Sports	1
55	Female	Independent Contractor	18
39	Female	Military/Law Enforcement and Government	17
55	Male	Health/Fitness/Sports/Performance Enhancement Clinic/Club	24
44	Male	Secondary School	18
62	Female	Clinic	40
58	Male	Health/Fitness/Sports/Performance Enhancement Clinic/Club	34
44	Male	Professional Sports	20
29	Female	Professional Sports	8
50	Male	Occupational Health (Industrial)	24
32	Female	College/University	10
37	Female	Secondary School	19
47	Male	Hospital	25
39	Female	Occupational Health (Industrial)	14
52	Male	Health/Fitness/Sports/Performance Enhancement Clinic/Club	29
53	Male	Occupational Health (Industrial)	28
41	Male	Military/Law Enforcement and Government	18
47	Male	College/University	23
51	Male	Other	29
35	Male	Occupational Health (Industrial)	14
60	Male	Professional Sports	39
58	Male	College/University	29
55	Male	Hospital	30
29	Male	Professional Sports	7
54	Female	Clinic	32y
31	Female	Amateur, Recreational and/or Youth Sports	5
51	Male	Hospital	25
26	Female	Secondary School	3
25	Male	Professional Sports	1
47	Male	Secondary School	19
52	Female	Clinic	28
23	Female	Amateur, Recreational and/or Youth Sports	1
53	Female	Hospital	31
53	Female	Hospital	31
46	Male	Professional Sports	24
47	Female	Secondary School	25
31	Female	Secondary School	9
54	Male	Health/Fitness/Sports/Performance Enhancement Clinic/Club	29
28	Female	Independent Contractor	3
46	Female	College/University	24
