# Supplementary material for: Athletic trainers’ viewpoints of patient-centered care: Preliminary findings
Source: PLoS One. 2022 Sep 14;17(9):e0274577. doi: 10.1371/journal.pone.0274577 (PMC9473394; doi:10.1371/journal.pone.0274577)
Supplement: S2 File — (CSV) [file pone.0274577.s004.csv]

Response Type	Progress	Finished	Dear Athletic Trainer, My name is Zachary Winkelmann. I am a faculty member in the Department of Exercise Science at the University of South Carolina. I am conducting a research study and I would like to invite you to participate. This study is funded by the Mid-Athletic Trainers’ Association. I am studying athletic trainers’ views of patient-centered care. If you decide to participate, you will …	Are you currently a certified athletic trainer that is NOT unemployed or retired?
0	100	1	1	1
0	100	1	1	1
0	100	1	1	1
0	100	1	1	1
0	100	1	1	1
0	100	1	1	1
0	100	1	1	1
0	100	1	1	1
0	100	1	1	1
0	100	1	1	1
0	100	1	1	1
0	100	1	1	1
0	100	1	1	1
0	100	1	1	1
0	100	1	1	1
0	100	1	1	1
0	100	1	1	1
0	100	1	1	1
0	67	0	1	1
0	67	0	1	1
0	67	0	1	1
0	67	0	1	1
0	67	0	1	1
0	67	0	1	1
0	67	0	1	1
8	67	0	1	1
8	67	0	1	1
8	67	0	1	1
0	67	0	1	1
0	100	1	1	1
8	67	0	1	1
0	67	0	1	1
0	67	0	1	1
8	67	0	1	1
8	67	0	1	1
8	67	0	1	1
0	67	0	1	1
8	67	0	1	1
0	67	0	1	1
0	67	0	1	1
8	67	0	1	1
8	67	0	1	1
8	67	0	1	1
8	67	0	1	1
8	67	0	1	1
0	67	0	1	1
8	67	0	1	1
0	67	0	1	1
8	67	0	1	1
0	67	0	1	1
0	67	0	1	1
0	67	0	1	1
0	67	0	1	1
0	67	0	1	1
0	67	0	1	1
8	67	0	1	1
0	67	0	1	1
0	67	0	1	1
0	67	0	1	1
8	67	0	1	1
0	67	0	1	1
0	67	0	1	1
0	67	0	1	1
0	67	0	1	1
0	67	0	1	1
0	67	0	1	1
0	67	0	1	1
0	67	0	1	1
0	67	0	1	1
0	100	1	1	1
0	67	0	1	1
0	67	0	1	1
0	67	0	1	1
0	67	0	1	1
8	67	0	1	1
0	67	0	1	1
0	67	0	1	1
0	67	0	1	1
0	67	0	1	1
0	67	0	1	1
0	67	0	1	1
0	67	0	1	1
8	67	0	1	1
0	100	1	1	1
0	67	0	1	1
0	67	0	1	1
0	67	0	1	1
0	67	0	1	1
0	67	0	1	1
0	67	0	1	1
0	67	0	1	1
0	100	1	1	1
0	67	0	1	1
0	67	0	1	1
0	67	0	1	1
0	67	0	1	1
0	100	1	1	1
0	67	0	1	1
0	67	0	1	1
0	67	0	1	1
0	67	0	1	1
8	67	0	1	1
0	100	1	1	1
0	67	0	1	1
0	67	0	1	1
0	67	0	1	1
0	67	0	1	1
0	67	0	1	1
0	67	0	1	1
0	67	0	1	1
0	67	0	1	1
0	67	0	1	1
0	67	0	1	1
0	67	0	1	1
0	67	0	1	1
0	67	0	1	1
0	67	0	1	1
0	67	0	1	1
8	67	0	1	1
0	67	0	1	1
0	67	0	1	1
0	67	0	1	1
0	67	0	1	1
0	67	0	1	1
0	67	0	1	1
0	67	0	1	1
0	67	0	1	1
0	100	1	1	1
0	67	0	1	1
0	67	0	1	1
0	67	0	1	1
0	67	0	1	1
0	67	0	1	1
0	67	0	1	1
0	67	0	1	1
0	67	0	1	1
0	67	0	1	1
0	67	0	1	1
0	67	0	1	1
0	67	0	1	1
0	100	1	1	1
0	67	0	1	1
0	67	0	1	1
0	67	0	1	1
8	67	0	1	1
0	67	0	1	1
0	67	0	1	1
0	67	0	1	1
0	67	0	1	1
0	67	0	1	1
0	67	0	1	1
0	67	0	1	1
8	67	0	1	1
0	67	0	1	1
8	67	0	1	1
0	67	0	1	1
0	67	0	1	1
0	67	0	1	1
0	67	0	1	1
0	67	0	1	1
0	67	0	1	1
0	67	0	1	1
0	67	0	1	1
0	67	0	1	1
0	67	0	1	1
0	67	0	1	1
0	67	0	1	1
0	67	0	1	1
0	67	0	1	1
0	100	1	1	1
0	67	0	1	1
0	67	0	1	1
0	67	0	1	1
0	67	0	1	1
0	100	1	1	1
0	67	0	1	1
8	67	0	1	1
0	67	0	1	1
0	67	0	1	1
0	67	0	1	1
0	67	0	1	1
0	67	0	1	1
0	67	0	1	1
0	67	0	1	1
0	67	0	1	1
0	67	0	1	1
0	67	0	1	1
0	100	1	1	1
0	67	0	1	1
0	67	0	1	1
0	67	0	1	1
0	67	0	1	1
0	67	0	1	1
0	67	0	1	1
0	67	0	1	1
0	100	1	1	1
0	67	0	1	1
0	67	0	1	1
0	67	0	1	1
0	67	0	1	1
0	67	0	1	1
0	67	0	1	1
0	67	0	1	1
0	100	1	1	1
0	100	1	1	1
0	67	0	1	1
0	67	0	1	1
0	67	0	1	1
0	67	0	1	1
0	67	0	1	1
0	67	0	1	1
0	67	0	1	1
0	67	0	1	1
0	67	0	1	1
8	67	0	1	1
0	67	0	1	1
8	67	0	1	1
0	67	0	1	1
0	67	0	1	1
0	67	0	1	1
0	67	0	1	1
0	67	0	1	1
0	67	0	1	1
8	67	0	1	1
0	67	0	1	1
0	67	0	1	1
0	67	0	1	1
0	100	1	1	1
0	67	0	1	1
0	67	0	1	1
0	67	0	1	1
0	67	0	1	1
0	67	0	1	1
0	67	0	1	1
0	67	0	1	1
0	67	0	1	1
0	100	1	1	1
0	67	0	1	1
0	67	0	1	1
0	100	1	1	1
0	67	0	1	1
0	67	0	1	1
0	67	0	1	1
0	67	0	1	1
0	67	0	1	1
0	67	0	1	1
0	67	0	1	1
0	100	1	1	1
0	67	0	1	1
0	67	0	1	1
0	67	0	1	1
0	100	1	1	1
0	67	0	1	1
0	67	0	1	1
0	67	0	1	1
0	67	0	1	1
0	67	0	1	1
0	67	0	1	1
0	67	0	1	1
0	67	0	1	1
0	67	0	1	1
0	67	0	1	1
0	67	0	1	1
0	67	0	1	1
0	67	0	1	1
0	67	0	1	1
0	67	0	1	1
0	67	0	1	1
0	67	0	1	1
0	67	0	1	1
0	67	0	1	1
0	67	0	1	1
0	67	0	1	1
0	67	0	1	1
0	67	0	1	1
0	67	0	1	1
0	67	0	1	1
0	67	0	1	1
0	67	0	1	1
0	67	0	1	1
0	67	0	1	1
0	67	0	1	1
0	67	0	1	1
0	67	0	1	1
0	67	0	1	1
