# Supplementary material for: Athletic trainers’ viewpoints of patient-centered care: Preliminary findings
Source: PLoS One. 2022 Sep 14;17(9):e0274577. doi: 10.1371/journal.pone.0274577 (PMC9473394; doi:10.1371/journal.pone.0274577)
Supplement: S3 File — (XLSX) [file pone.0274577.s005.xlsx]

## Sheet: Sheet1
A	B	C	D	E	F	G
13.6465	10.669	9.4892	6.9469	6.3056	6.3012	4.8859
