# Supplementary material for: Athletic trainers’ viewpoints of patient-centered care: Preliminary findings
Source: PLoS One. 2022 Sep 14;17(9):e0274577. doi: 10.1371/journal.pone.0274577 (PMC9473394; doi:10.1371/journal.pone.0274577)
Supplement: S4 File — (CSV) [file pone.0274577.s006.csv]

lowest choice	Please click on the pink "VIEW Q-SORT" box on the right. Find the statment that is listed above the -5 (Disagree) column. Can you please explain why you selected this statement for the lowest agreement during the sort?	HIGHEST CHOICE	Please click on the pink "VIEW Q-SORT" box on the right. Find the statment that is listed above the 5 (Agree) column. Can you please explain why you selected this statement for the highest agreement during the sort?
10	Yes	17	yes
	I am unaware of the ICF process.		I believe Athletic Trainers are versatile health care professionals who have the skills and overall knowledge to work in a variety of health fields.
	It is difficult to communicate with or engage with the patients social support system in this setting.		The healthcare system at my workplace is accessible to all patients.
	Literacy level not an issues with population I work with		Athletic Trainers have the skills to work with all ages
	N/A		N/A
	Language would be a barrier for myself and other colleagues. This puts us at a disadvantage regarding diversity.		Quality is an important concept to what we do. Population health will be at the forefront of healthcare and we are population health experts. Quality of life is an important component of population health and we strive to improve quality of life with every patient we see.
	I don't work in a clinic.		Its my belief, In some professional settings, the TR is not all ways available to younger (rookie) athletes or preventative type treatments. Our facility is available to all.
	Goals are set for them based on assessed needs and MD orders		Caring professionals who want the best for the patients we care for
	Social support systems are good but involving the medical information and giving that information out to social sites is not correct.		The patients daily activities are important moving to a healthy life, on and off the sport pitch.
	Athletic trainers will take into consideration the patient's social support system, but will not always use that to determine treatment of a patient. If it is at home treatment, then it is a possibility due to environmental limitations. Generally the treatment plan of a patient will be driven by the patient and their physical needs, not social input.		Athletic trainers do not just cover fields for athletic events. We are generally the medical professional on site that could get called to the aide of a referee, parent, grandparent, or sibling of one of our athletes. Our medical knowledge might be centered around sports and returning athletes to play, but our general medical knowledge translates to all populations.
	I had to choose something and I don't feel that social concerns are always a top priority for athletic trainers.		Athletic trainers should have the skills necessary, based on their education.
	I don't know what it is.		A lot of what we do is focused on autonomy.
	I don't think that most athletic trainers know what the ICF is.		Improving quality of life and maintaining it for the long term is what an athletic trainer is essentially in place for no matter the setting.
	In spite of my best efforts and 4+ years of instruction, I have not been able to learn a second language fluently. Language is sometimes a barrier to care and that doesn't make either the patient or the provider a bad person. Hopefully translation technology will continue to improve.		I provide care high-quality across a spectrum of ages, genders, and health statuses daily. I also think this particular box is inclusive of a lot of the items in the other boxes - to provide high quality care to varied patient populations you have to do (or at least consider) most of the things in the other boxes.
	I don't believe that athletic trainers have the time available with their student athletes to do a full clinically based outcomes assessment each visit.		Communication is key among health care professionals and making sure the athletes know what is going on with their treatment and care is paramount.
	I have no idea what this is, so obviously don't use it or know anyone who does		Athletic Trainers have the knowledge and practical skills to work with all populations
	I did not like this View sort at all. Very confusing, and I personally have done research at numerous levels for different topics and I believe this started well, but went towards a negative manner with this tool.		N/A
	I work in a high school and don't have a set EMR system.		We provide quality healthcare to all patients regardless of the population.
	Because facilities are not always available to everyone and we do not treat based on need		a good athletic trainer can understand what an athlete says and does not say while working with them - and should understand what influences the athletes ability to achieve goals
	It is sometimes hard for patients to gain access to their medical records		I believe ATs have the necessary skills to provide quality healthcare
	The athletic training facility is out in the open.		We are always finding a way to make sure the patient can get through the day with their limitations.
	Many Athletic Trainers don't have contact with patients prior to initial contact or often don't know who is coming in and when. Unless someone reaches out for specific directions, usually no communication is given for finding the clinic. Signage can be variable.		I believe that the skillset and preparation of Athletic Trainers is incredibly valuable and allows for practitioners to make a significant difference in the lives of a wide variety of patients in a broad array of healthcare concerns. Standardization of the certification process, credentialing, and continuing education requirements set a baseline expectation for quality of the profession.
	I dont know what that is		We do focus on that
	Q-sort needed to be explained. I got to a point I was just putting things in boxes. I have no idea how I was supposed to sort them.		See above. If you don't explain what a q-sort is, the results are skewed.
	I found that this method of submitting answers and sorting them very confusing and a waste of time. At the end, I simply placed the answers in whatever slot that was open.		see above answer
	Patient does not always be truthful about their outcomes		In most clinics the Athletic Trainer is under the direction of a Physical Therapist or another Healthcare Provider
	I don't know what that is so not sure if our clinic is following it.		We have bilingual staff members so language is not an issue.
	Language can be a barrier in some settings like professional sports. Especially in Professional Ice Hockey with a large population that is fluent in French. Some of the English words do not translate as well and getting history from patients can be troublesome at times. With that being said, I am fortunate to have a French speaking staff member that can translate if needed.		ATC's are very much part of a team that provides care to athletes and athletic populations. As an ATC we work under a supervising physician. In my setting, I work closely with a full orthopedic clinic, surgical hospital, dentist, physical therapists, chiropractors, as well as a strength and conditioning coach. We are all part of the larger team and organization.
	Because we don't show patients their information in our EPIC system.		I think working as a team is an integral part for successful patient care.
	It was definitely hard to put a ranking to all of these, however, I feel out of all of the "appointment scheduling" can always be tricky especially when attempting to schedule with any kind of specialist. When the ATC is involved in the referral and scheduling things tend to go smoother, but often the guardian/patient will struggle to schedule themselves.		Again it was difficult to rank all of these statements, but in my opinion the mental health of athletes/patients is often an overlooked component of any injury/illness. As patients start to think about their condition and the impact of it, they can often send themselves into a downward spiral. As the front line of healthcare, it is an important role of the ATC to manage not only the musculoskelet…
	Most other health care systems do not understand who or what an athletic trainer is so connecting with them is almost impossible in the industrial setting and panel physicians and organizations changing all the time. There is no consistency to build a relationship. They don't want to.		Athletic Trainers try to work with all sorts of demographics and try to communicate and work with them to facilitate the best care that works for them. Often being more informative than the doctors, and hosptials.
	I believe there is no limit to as many times as a patient should tell "their story". Each time the story is told new details may surface, whether it be an emotional piece or another physical detail. Patients will often say, "I forgot about that". I think repeating the story will eventually get all the pieces of the puzzle that is their issue.		I think the best practice is when patients have autonomy in their care. If the treatment is patient-centered, it will be tailored specifically to their issues whether it be physical and/or mental/emotional and they will have greater buy-in to the plan.
	I am Japanese and know a lot of athletes who's first language is not English. For those it can be a huge barrier to communicate especially if it comes into medical terminology.		Pain is the biggest reason for the patients to start looking for a healthcare provider
	.		AT are great at patient/athlete education
	I'm unfamiliar with the International Classification of Functioning Disability and Health.		Communication is one of the most important tools humans have and to develop trust between a patient and ATC that communication must be there.
	did not understand the pyramid		did not understand the pyramid
	just putting stuff in boxes		see previous ans
	Language barriers are absolutely a large barrier in the athletic training environment. Whether English is a second language, or for English speakers, if we aren't putting terms into plain English and not speaking in "medical jargon" it can be difficult for our patients to understand us.		Treating everyone with dignity and respect should always be the goal for each patient, every day.
	The facility I currently work at, the facility I previously worked at, and my clinical sites when I was in graduate school did not provide patient access to their medical files. I personally have yet to hear of a facility allowing for patients to access their EMRs, which is why I chose it to be last.		Regardless of what setting or clinical affiliation I have had in the past, and with my personal career, I am HUGE on communication. I have yet to see an athletic trainer not have open communication with their patients regarding all matters of their care. The beauty of this profession we truly get to meet out "patients" as people before an injury when we need to call them patients.
	I struggled with the Q-SORT. I chose this one because we don't always make this a priority in the care process.		Providing education is a big part of what our program does in the industrial setting due to OSHA limitations.
	I do believe a patients social support system is important in certain instances, however, I chose to put this statement in this column because I don't believe that a patient's social system should influence decisions when it comes to plan of care.		I believe that athletic trainers have such a unique scope of practice. That helps us provide such great care in many different settings and populations.
	I don't think athletic trainers do that.		I'd like to think - or hope, that that happens
	I have never used that as a clinician, in fact I've never heard of it in any continuing education I have done.		Treating patients with dignity and respect should be our main goal as healthcare professionals.
	Patient Care is well coordination among healthcare professionals I feel most healthcare professionals are like small kings on the their own islands when it come to treated their own patients, especially those in private practice. Health care professionals that are part of a larger health care system (i.e large hospitals) I see less of this.		Patients have a primary contact who knows everything about their condition and treatment. This is especially true as an AT that deals with mostly youth athletes ages 8 - 18 in competitive youth sports (MS, HS, recreational and club sports). The parent/guardian or sport coach is typically our point of contact after an initial evaluation was done and before any treatment or care is rendered. These …
	In my opinion the way the boxes were arranged in the Q-sort do not truly reflect the way you respond in the first arrangement of agree, nuetral, and disagree. I had 1 diasagree and 35 agree. the Q sort should reflect that otherwise I am putting negative responses for something i viewed in a positive way. To answer your question though, its unacceptable that people have to wait when they have a sc…		Patient centered health care means that they as the patient are the "center of attention" and have an understanding of what is going on with them, their condition, what goals are throughout the rehab process and why they may not be improving or experiencing a road block in their recovery. Its crucial that the patient or athlete are continually involved in the process and understand all decisions …
	In my high school setting, I don't have scheduled appointments, athletes walk in when they need to or are told to by their coaches.		You have to determine all aspects of the athletes life when you are taking care of their health and well being.
	I'm not familiar with that classification.		I truly believe patient needs to be independent upon discharge
	My opinion it's an open ended question, with some loopholes. Where they're going and who their point of contact will exactly be often times is variable.		I personally have seen a variety of patients and of all walks of life and I've learned to adapt my approach and increase my knowledge to accommodate a wide variety of patient populations. I feel often too that in many degrees this is under looked and under appreciated by our health care system.
	In my setting, it is important to get the athlete back to playing condition and the athletes are happier and report good outcomes if they get back to playing. Therefore, I don't see the value of patient reported outcomes in my setting.		Ensuring athlete/patient privacy in any setting should be the first thing in an athletic trainer's mind.
	Translators are not always available		Athletic Trainers always look at daily needs of patients as first priority
	Athletic training consistently prioritizes return to play rather than an overall return to health and function.		Athletic trainers are well-equipped to do their job.
	Often times we have a physician that specifically sees our athletes. We have pre arranged appointment times that work well with the athletic schedule. Our physicians have agreed to see our athletes excursively at these times.		ATCs have special skill set to care for athletic injuries. Their education is geared to the athletic population and athletic injuries no matter the age.
	Honestly, I didn't think any of them deserved to be in the lowest disagree column, however, I ran out of room and boxes! I had no other choice but to put something there and unfortunately, I do not utilize the ICF, so that is where I placed it. I didn't really like how we were forced to add that many statements to the disagree section. It forced me to put things I actually agree with in the disag…		The role of social support among patients and athletic trainers is extremely important. A large part of treatment relies on mental health and coping abilities, so if a patient does not feel connected or feels alone, that will affect their recovery.
	Patient's who are seeing multiple doctors do not always know their diagnosis same with their immediate support system. Often patient's believe that their full health history is non essential when treating certain injuries and diagnosis and leave this out when providing information at the beginning of treatment.		I go above and beyond to transfer information pertinent to the patient's condition or injury.
	I do not feel that most ATs use that system		I feel that this is the most true statement based on my career
	Effective patient scheduling and management minimizes wait times.		Functioning as part of the healthcare team provides the most effective care for the patient.
	It is very uncommon that a single description of the injury event is sufficient to receive all necessary information.		Above all Athletic Trainers treat everyone with dignity and respect. It is a vital part of health care and how ATs do our jobs.
	Only in the academic arena have I seen an AT even reference this source.		My observation is that ATs work hard at improving performance, recovery and function.
	Getting appts. to see physicians isn't always as easy and as quick as the system would make it out to be.		Athletic Trainers care about all aspects of their patients
	I don't think patients have a primary contact that understands everything about treatment and the condition. Very rarely do we have patients who understand their own treatment and condition so its hard to imagine another person that would.		I think ATCs do a great job of collecting information through various patient reported outcomes so that we can help them in various ways
	Language is often a huge barrier with patients, especially when translation is not accessible		I believe athletic trainers are trained in the exact area of being able to work with many different populations. Much more so than other health professionals
	I don't see the importance of involving social life into patient outcomes.		patient care is paramount
	ATs may be well informed, but to think we are so good that patients only need to say something once, in one way, is not a good way to look at care.		I think the ultimate responsibility we have is to positively affect patient quality of life.
	I do not know what this is, and therefore it doesn't play a role in my practice.		All patients are cared for with respect, regardless of level of injury, background, etc.
	I did not like this set up for answering questions. It didn't allow me to put my decisions where I wanted to and made me place items in the disagree boxes when I did not disagree with them.		This one I did specifically put in the last box as I believe that ATC's are able to see the person as a whole and can adapt to help them in all facets of life.
	Language is always a barrier to proper care and communication. Body language, dialect, and common phrases/ literacy level all play into proper communication or miscommunication.		Privacy is one of the most important aspects in any healthcare system.
	Because we don't do that		because we do that
	Because though the principles are considered in every patient case, it is not the framework of my encounters		My patients have almost no wait times
	When we are treating an athlete for an injury, could be life threatening, we need to get them the care they need. If its an emergency they need the kind of care to save their life; social determinants are not what are going through my mind. I want the body part treated and worry about the other factors later.		Every athlete that comes into our clinic for help deserves respect, period. We are all human beings. If we treat every person with dignity and respect then they are more likely to be honest about their injury, trusting us and returning for other injuries.
	Language is definitely a barrier and big problem in patients getting proper access to care.		Treating anyone with dignity and respect is of the utmost importance. I believe that ATs do this and also have the patient's best interest in mind.
	The healthcare system is not available to all of my patients because some of my patients do not have access to health insurance for various reasons; and, therefore, these patients are unable to afford the healthcare recommended for return to sport after various injuries/illnesses/conditions.		Patient focused, quality healthcare is one of the primary values of my organization and the athletic training profession as a whole. Our patients' well being and quality of life should always be our top priority.
	I'm unsure if this pertains in general or to my setting. However, in my setting (performing arts) we have the process of creations. During that time, some long term rehabs get sent to outside clinics. This is different when shows are in normal operations.		I truly believe athletic trainers are very professional health care providers and we take pride in providing a respectful environment for our artists/athletes/patients.
	If the situation is not relate to a work issue then no information is transferred unless the patient communicates them self.		Goal is help patient achieve a better quality of life by education about general health (nutrition, hydration, stretching) and help them improve on current issues (tendinitis, sprain, strains, etc) to they perform at a high quality professionally and personally.
	I selected "language is not a barrier to access care" because language is a barrier. Barriers with language causes communication to be difficult without the proper resources and this can hinder that quality of care for the patient.		I selected "Athletic training is focused on improving patients' quality of life" because as healthcare professionals the goal is to view the patient as a person and not just their injury to be able to provide the best care possible to improve the patients' quality of life in all aspects if possible from work life, home life and all other qualities that are important/fulfilling to the patient. Thi…
	___		___
	I only speak English; I am the sole onsite medical professional in my building so if an employee is an English learner there would be significant disruptions in patient care.		Quality of life is an all encompassing statement and uniquely individual to each patient; when I'm working one-on-one with a patient I'm not addressing a hamstring strain, I'm addressing a police officer or a recruit with posterior thigh pain who is unable to complete a foot pursuit so he loses his part time shifts and is also a new dad who's unable to bend down and pick up his daughter. I consid…
	I couldnt put statements that I agreed with in the appropriate spot. I only disagreed with 2-3 statements so the hierarchy was skewed and my results don't make sense to me.		No
	Unless you speak the language or employ a translator you care will be subpar and not as efficient. I guess you would have to hire based on your demographic of patients. The lack of ability to communicate between patient and provider could become frustrating over time.		In my experience, all buildings that I've been working in have been to federal/state code. Now, are they up to healthcare standards, probably not.
	No		No
	Because our healthcare facility (AT room) is located within the athletics building. Directions are not really necessary.		Because that is what we do...we address pain management and build our rehabilitation programs.
	Long wait times are not acceptable. Emergencies are different. But just to see someone and to sit and wait is no way to treat a customer. Know how you work and schedule accordingly.		In my setting, I see what support they have or not have.
	Language barriers are huge in health care. I do believe clinics and hospital settings are evolving with technology such as video/telephone calls to company that provide translation services, however, sadly some healthcare facilities don't have access to these services.		It has been a very rare circumstance that I've seen healthcare facilities without appropriate accommodating and cleanly offices.
	I selected I agree on all statements, but was not provided adequate room to sort in positive so I place them wherever there was room		I selected I agree on all statements, but was not provided adequate room to sort in positive so I place them wherever there was room
	I picked it because I don't really think that ATs really get the social support involved when determining treatment. They might mention to the patient how people around them could help but they don't bring that support in to discuss actually treatment.		I believe that what sets ATs apart from most healthcare professionals is the relationships that grow between clinician and patient and that helps us treat each patient with dignity and respect and that helps further grow the patient's trust in us.
	I believe the space and daily workings of athletic training facilities often don't allow for appropriate privacy. Delivering healthcare or injury news often happens when other patients are on adjacent tables, for example.		I believe one role AT's fill that other healthcare professionals may not is the availability of daily contact with patients or student-athletes. This allows for a free flow of information and history understanding. Often times, an AT that has worked with someone for 4 years straight is able to rattle off their health history without chart review
	Overall, across all populations, language is a significant barrier to accessing adequate health care.		Overall, across all populations, I believe ATs are focused on bettering/improving patients' quality of life. ATs are particularly adept at this as they are able to communicate with a wide variety of other healthcare professionals in order to coordinate the best care for patients.
	I believe we are informed about how important this is to their full recovery, but I believe most of us do not reach out or do this to enough. We could develop this, all of the questions about social support AT's do not do well. Again, my opinion, but I think we could become better in this area		I think Athletic Trainers undervalue their own skillset. We are very gifted, amazing clinicians that adapt on the fly. We are just used to giving our services for a very low price, which needs to stop and this area needs to improve.
	Some students do not have insurance and their parents don't want them seeking health care that is going to cost them money.		I feel athletic trainers truly value and respect their patients.
	Due to the rapidly changing medical staff in the region as well as the multiple facilities patients are transferred to, consistency is sometimes a problem.		We definitely do our best to make sure the patient's voice is heard and incorporate their preferences as much as we are able.
	There weren't enough spaces to properly support the choices I wanted to make regarding the answers		HIPAA
	I do not call a physician every time I send an athlete to them.		I believe I speak to all athletes before we let them start to practice, or are released back to an active life.
	Often, patients social support systems are not involved in decision making within the athletic world. Athletes as patients are typically treated without their social support system present.		All athletic trainers should treat their patients with dignity and respect.
	In my experience Athletic Trainers do not always reach-out for help and assistance. They have be taught that we are supposed to work a lot of hours and it's part of the job, so they work really hard, and rarely ask for assistance in things. We have so many skills, and knowledge, and yes we CAN do therapy and return athletes back to participation safely, but do we actually have the time, and can w…		I think education of athletes is important. Giving patient's the information they need and can do in order to stay healthy and do things on their own is very important. Especially when we are stretched so thin with the amount of athletes we care for daily.
	It is so hard to get your medical information. Block chain would be best.		Athletic trainers really help one's quality of life.
	because there were no other spots to put them		clean facilities are key in the wake of Covid-19
	Athletic Trainers do not recognize our role as a health care provider that has a responsibility to understand how injuries and illnesses effect patients, and how it can effect their role in society or in social circles.		Athletic Trainers always involve our patients in the injury/treatment process.
	Because not all people can gain accesses to health care		I believe we can communicate with people on there level and explain things in a way they understand.
	Not every patient wants to involve others in their personal care. If they invite others in such as parents or a close friend I am happy to bring them up to speed. However the patient is my focus unless they are unable to comprehend important information and decisions.		First strive to relieve pain and discomfort, everything else follows.
	When we see patient's they often times don't have their social support system available in that moment and although we give the athletes the option of taking time to make a decision about treatment (specifically when it involves more invasive practices) they simply take the medical recommendation from us or other members of our staff. So it's not that were preventing them from being involved, but…		I've felt that the medical professionals I've worked with have done an excellent job of consulting one another and providing care as a team. Everyone has more experience in one field or area of the body than another and we have been effective at working as a team to provide the best care possible.
	When seeing patients in the office it is normal to run behind especially when they need to see orthos		Privacy is an important aspect to remember in the athletic training field
	all of the items dealt with the way the AT and patient interacted and the physical space kept shifting lower in my sort. I don't necessarily disagree - I think the physical space is very important for patient-centered care. It just kept filtering left as the other items about care delivery filtered to the right		oops, I actually feel that patients are fully informed about all aspects of their condition and care is my #1. I placed it highest in the agree section and must not have understood truly how this sort works.
	I selected that statement because I think it is easier for Athletic Trainers to want to reassure their patient that they know what is occurring rather than admit that they need to ask other specialties/peers for assistance or help. Not enough athletic trainers recognize the value of utilizing different disciplines to maximize their patients outcomes.		In my experiences, to maximize the patients outcome, the patients preferences on treatments, exercises, or goal setting allow for better patent compliance, participation, and ultimately a successful return to play.
	Depending on the patient's insurance, I think that getting an appointment with the appropriate physician/practitioner can be too difficult and the process complicated.		I believe that athletic trainers can help (within our scope of practice) all types of patients (age, activity level, etc.).
